# Supplementary material for: Transgenic Winter Wheat Expressing the Sucrose Transporter HvSUT1 from Barley does not Affect Aphid Performance
Source: Insects. 2019 Nov 4;10(11):388. doi: 10.3390/insects10110388 (PMC6920924; doi:10.3390/insects10110388)
Supplement: Supplementary file 1 [file insects-10-00388-s001.zip]

Archive with 2 entries (2 files):
- ESM 2 Supplementary Material Raw Data.xlsx
- ESM1 Supplementary Material FigureS1 S2 and TableS1.pdf
