# Supplementary material for: Transgenic Winter Wheat Expressing the Sucrose Transporter HvSUT1 from Barley does not Affect Aphid Performance
Source: Insects. 2019 Nov 4;10(11):388. doi: 10.3390/insects10110388 (PMC6920924; doi:10.3390/insects10110388)
Supplement: Supplementary file 1 [file insects-10-00388-s001.zip › ESM 2 Supplementary Material Raw Data.xlsx]

## Sheet: HosutClipCages
Species	Trial	Treatment	DaysToReproduction	Death [1=death, 0=censored]	DaysToEvent	Offspring	DailyFecundity
RPadi	A	HOSUT12/44	9	1	38	46	2.09091
RPadi	A	HOSUT12/44	8	1	40	49	2.22727
RPadi	A	HOSUT12/44	7	1	43	56	2.54545
RPadi	A	HOSUT12/44	7	1	41	76	3.45455
RPadi	A	HOSUT12/44	7	1	39	68	3.09091
RPadi	A	HOSUT12/44	7	1	39	68	3.09091
RPadi	A	HOSUT12/44	7	1	37	60	2.72727
RPadi	A	HOSUT12/44	7	1	37	49	2.22727
RPadi	A	HOSUT12/44	7	1	26	63	3.31579
RPadi	A	HOSUT12/44	7	1	41	70	3.18182
RPadi	A	Certo	8	1	50	51	2.31818
RPadi	A	Certo	8	1	44	58	2.63636
RPadi	A	Certo	9	1	49	41	1.86364
RPadi	A	Certo	8	1	46	46	2.09091
RPadi	A	Certo	8	1	46	52	2.36364
RPadi	A	Certo	8	1	37	50	2.27273
RPadi	A	Certo	6	1	41	52	2.36364
RPadi	A	Certo	7	1	24	53	3.11765
RPadi	A	Certo	7	1	30	54	2.45455
RPadi	A	Certo	7	1	40	75	3.40909
RPadi	A	Hanswin	7	1	37	47	2.13636
RPadi	A	Hanswin	8	1	45	54	2.45455
RPadi	A	Hanswin	7	0	16		3.55556
RPadi	A	Hanswin	8	1	43	55	2.5
RPadi	A	Hanswin	8	1	41	66	3
RPadi	A	Hanswin	8	1	38	52	2.36364
RPadi	A	Hanswin	9	1	46	50	2.27273
RPadi	A	Hanswin	7	1	48	53	2.40909
RPadi	A	Hanswin	8	1	47	54	2.45455
RPadi	A	Hanswin	8	1	46	61	2.77273
RPadi	A	Sailor	7	1	49	49	2.22727
RPadi	A	Sailor	9	1	46	48	2.18182
RPadi	A	Sailor	7	1	24	49	2.88235
RPadi	A	Sailor	8	1	44	40	1.81818
RPadi	A	Sailor	9	1	37	41	1.86364
RPadi	A	Sailor	8	1	42	43	1.95455
RPadi	A	Sailor	8	1	37	52	2.36364
RPadi	A	Sailor	7	1	36	58	2.63636
RPadi	A	Sailor	7	1	39	53	2.40909
RPadi	A	Sailor	7	1	38	51	2.31818
RPadi	A	HOSUT24/31	7	1	45	57	2.59091
RPadi	A	HOSUT24/31	7	1	44	63	2.86364
RPadi	A	HOSUT24/31	8	1	39	69	3.13636
RPadi	A	HOSUT24/31	8	1	40	46	2.09091
RPadi	A	HOSUT24/31	6	1	21	66	4.4
RPadi	A	HOSUT24/31	8	1	40	64	2.90909
RPadi	A	HOSUT24/31	7	1	37	71	3.22727
RPadi	A	HOSUT24/31	7	1	35	43	1.95455
RPadi	A	HOSUT24/31	8	1	29	48	2.28571
RPadi	A	HOSUT24/31	8	1	45	85	3.86364
RPadi	A	CHNara	7	1	34	70	3.18182
RPadi	A	CHNara	7	1	41	69	3.13636
RPadi	A	CHNara	8	1	43	63	2.86364
RPadi	A	CHNara	7	1	37	66	3
RPadi	A	CHNara	7	1	35	77	3.5
RPadi	A	CHNara	6	1	39	75	3.40909
RPadi	A	CHNara	7	1	42	61	2.77273
RPadi	A	CHNara	8	1	37	47	2.13636
RPadi	A	CHNara	7	1	23	65	4.0625
RPadi	A	CHNara	8	1	17	29	3.22222
RPadi	A	HOSUT20/6	8	1	46	48	2.18182
RPadi	A	HOSUT20/6	8	1	36	65	2.95455
RPadi	A	HOSUT20/6	7	1	32	73	3.31818
RPadi	A	HOSUT20/6	7	1	31	45	2.04545
RPadi	A	HOSUT20/6	8	1	42	46	2.09091
RPadi	A	HOSUT20/6	7	1	32	48	2.18182
RPadi	A	HOSUT20/6	7	1	39	66	3
RPadi	A	HOSUT20/6	8	1	44	77	3.5
RPadi	A	HOSUT20/6	8	1	26	45	2.5
RPadi	A	HOSUT20/6	8	1	40	68	3.09091
RPadi	B	HOSUT12/44	9	0	36	45	2.04545
RPadi	B	HOSUT12/44	8	0	36	47	2.13636
RPadi	B	HOSUT12/44	9	0	36	46	2.09091
RPadi	B	HOSUT12/44	14	0	36	60	2.72727
RPadi	B	HOSUT12/44	8	1	33	69	3.13636
RPadi	B	HOSUT12/44	12	0	36	43	1.95455
RPadi	B	HOSUT12/44	9	0	36	54	2.45455
RPadi	B	HOSUT12/44	8	0	36	44	2
RPadi	B	HOSUT12/44	11	0	36	48	2.18182
RPadi	B	HOSUT12/44	9	0	36	52	2.36364
RPadi	B	Certo	9	0	36	47	2.13636
RPadi	B	Certo	8	0	36	66	3
RPadi	B	Certo	9	0	36	67	3.04545
RPadi	B	Certo	8	0	36	56	2.54545
RPadi	B	Certo	8	0	36	67	3.04545
RPadi	B	Certo	9	0	36	56	2.54545
RPadi	B	Certo	7	0	36	50	2.27273
RPadi	B	Certo	6	0	36	65	2.95455
RPadi	B	Certo	8	0	36	69	3.13636
RPadi	B	Certo	7	0	36	73	3.31818
RPadi	B	Hanswin	8	0	36	62	2.81818
RPadi	B	Hanswin	8	0	36	58	2.63636
RPadi	B	Hanswin	8	0	36	56	2.54545
RPadi	B	Hanswin	8	0	36	56	2.54545
RPadi	B	Hanswin	8	0	36	62	2.81818
RPadi	B	Hanswin	9	0	36	60	2.72727
RPadi	B	Hanswin	8	0	36	52	2.36364
RPadi	B	Hanswin	8	0	36	65	2.95455
RPadi	B	Hanswin	8	0	36	57	2.59091
RPadi	B	Hanswin	9	1	28	42	2.21053
RPadi	B	Sailor	9	0	36	59	2.68182
RPadi	B	Sailor	7	0	36	71	3.22727
RPadi	B	Sailor	9	0	36	55	2.5
RPadi	B	Sailor	9	0	36	61	2.77273
RPadi	B	Sailor	9	0	36	53	2.40909
RPadi	B	Sailor	9	0	36	56	2.54545
RPadi	B	Sailor	9	0	36	55	2.5
RPadi	B	Sailor	9	0	36	60	2.72727
RPadi	B	Sailor	9	0	36	49	2.22727
RPadi	B	Sailor	9	1	25	62	3.875
RPadi	B	HOSUT24/31	8	0	36	49	2.22727
RPadi	B	HOSUT24/31	9	1	28	49	2.57895
RPadi	B	HOSUT24/31	8	0	36	51	2.31818
RPadi	B	HOSUT24/31	8	0	36	63	2.86364
RPadi	B	HOSUT24/31	8	0	36	58	2.63636
RPadi	B	HOSUT24/31	11	0	36	57	2.59091
RPadi	B	HOSUT24/31	9	0	36	48	2.18182
RPadi	B	HOSUT24/31	7	1	14	24	3.42857
RPadi	B	HOSUT24/31	9	0	36	52	2.36364
RPadi	B	HOSUT24/31	10	0	36	52	2.36364
RPadi	B	CHNara	9	0	36	44	2
RPadi	B	CHNara	8	0	36	61	2.77273
RPadi	B	CHNara	7	0	36	69	3.13636
RPadi	B	CHNara	9	0	36	51	2.31818
RPadi	B	CHNara	8	0	36	62	2.81818
RPadi	B	CHNara	8	0	36	62	2.81818
RPadi	B	CHNara	8	1	33	64	2.90909
RPadi	B	CHNara	9	0	36	63	2.86364
RPadi	B	CHNara	9	0	36	40	1.81818
RPadi	B	CHNara	7	0	36	57	2.59091
RPadi	B	HOSUT20/6	8	0	36	63	2.86364
RPadi	B	HOSUT20/6	9	0	36	47	2.13636
RPadi	B	HOSUT20/6	8	0	36	59	2.68182
RPadi	B	HOSUT20/6	9	0	36	69	3.13636
RPadi	B	HOSUT20/6	12	1	30	23	1.27778
RPadi	B	HOSUT20/6	9	0	36	45	2.04545
RPadi	B	HOSUT20/6	8	0	36	68	3.09091
RPadi	B	HOSUT20/6	9	0	36	50	2.27273
RPadi	B	HOSUT20/6	9	0	36	46	2.09091
RPadi	B	HOSUT20/6	12	0	36	51	2.31818
RPadi	C	HOSUT12/44	9	0	36	50	2.27273
RPadi	C	HOSUT12/44	11	0	36	50	2.27273
RPadi	C	HOSUT12/44	6	0	36	78	3.54545
RPadi	C	HOSUT12/44	8	0	36	75	3.40909
RPadi	C	HOSUT12/44	7	0	36	68	3.09091
RPadi	C	HOSUT12/44	7	0	36	71	3.22727
RPadi	C	HOSUT12/44	6	0	36	65	2.95455
RPadi	C	HOSUT12/44	8	0	36	67	3.04545
RPadi	C	HOSUT12/44	8	0	36	38	1.72727
RPadi	C	HOSUT12/44	8	0	36	68	3.09091
RPadi	C	Certo	8	0	36	59	2.68182
RPadi	C	Certo	9	0	36	63	2.86364
RPadi	C	Certo	8	0	36	68	3.09091
RPadi	C	Certo	8	0	36	69	3.13636
RPadi	C	Certo	8	0	36	60	2.72727
RPadi	C	Certo	7	0	36	62	2.81818
RPadi	C	Certo	7	0	36	54	2.45455
RPadi	C	Certo	7	0	36	62	2.81818
RPadi	C	Certo	7	0	36	72	3.27273
RPadi	C	Certo	7	0	36	64	2.90909
RPadi	C	Hanswin	7	0	36	63	2.86364
RPadi	C	Hanswin	9	0	36	53	2.40909
RPadi	C	Hanswin	8	0	36	64	2.90909
RPadi	C	Hanswin	7	0	36	72	3.27273
RPadi	C	Hanswin	8	1	31	53	2.40909
RPadi	C	Hanswin	6	0	36	70	3.18182
RPadi	C	Hanswin	8	0	36	38	1.72727
RPadi	C	Hanswin	7	0	36	63	2.86364
RPadi	C	Hanswin	9	0	36	56	2.54545
RPadi	C	Hanswin	6	0	36	65	2.95455
RPadi	C	Sailor	8	0	36	57	2.59091
RPadi	C	Sailor	8	0	36	60	2.72727
RPadi	C	Sailor	9	0	36	47	2.13636
RPadi	C	Sailor	6	0	36	59	2.68182
RPadi	C	Sailor	8	0	36	75	3.40909
RPadi	C	Sailor	8	0	36	54	2.45455
RPadi	C	Sailor	8	0	36	37	1.68182
RPadi	C	Sailor	7	0	36	66	3
RPadi	C	Sailor	9	0	36	58	2.63636
RPadi	C	Sailor	7	0	36	69	3.13636
RPadi	C	HOSUT24/31	7	1	17	36	3.6
RPadi	C	HOSUT24/31	9	0	36	61	2.77273
RPadi	C	HOSUT24/31	8	0	36	75	3.40909
RPadi	C	HOSUT24/31	8	0	36	73	3.31818
RPadi	C	HOSUT24/31	7	0	36	65	2.95455
RPadi	C	HOSUT24/31	7	1	34	72	3.27273
RPadi	C	HOSUT24/31	10	0	36	36	1.63636
RPadi	C	HOSUT24/31	8	0	36	74	3.36364
RPadi	C	HOSUT24/31	9	0	36	59	2.68182
RPadi	C	HOSUT24/31	11	0	36	58	2.63636
RPadi	C	CHNara	7	0	36	76	3.45455
RPadi	C	CHNara	9	0	36	47	2.13636
RPadi	C	CHNara	7	0	36	59	2.68182
RPadi	C	CHNara	8	0	36	71	3.22727
RPadi	C	CHNara	8	0	36	69	3.13636
RPadi	C	CHNara	7	0	36	70	3.18182
RPadi	C	CHNara	7	0	36	65	2.95455
RPadi	C	CHNara	7	1	27	34	1.7
RPadi	C	CHNara	7	0	36	41	1.86364
RPadi	C	CHNara	7	0	36	70	3.18182
RPadi	C	HOSUT20/6	8	0	36	59	2.68182
RPadi	C	HOSUT20/6	8	1	19	29	2.63636
RPadi	C	HOSUT20/6	7	0	36	50	2.27273
RPadi	C	HOSUT20/6	6	0	36	67	3.04545
RPadi	C	HOSUT20/6	8	0	36	53	2.40909
RPadi	C	HOSUT20/6	9	0	36	58	2.63636
RPadi	C	HOSUT20/6	7	0	36	73	3.31818
RPadi	C	HOSUT20/6	7	0	36	63	2.86364
RPadi	C	HOSUT20/6	7	0	36	63	2.86364
RPadi	C	HOSUT20/6	9	0	36	58	2.63636
SAvenae	A	HOSUT12/44	10	1	41	53	2.40909
SAvenae	A	HOSUT12/44	11	1	47	46	2.09091
SAvenae	A	HOSUT12/44	8	1	37	63	2.86364
SAvenae	A	HOSUT12/44	10	1	46	50	2.27273
SAvenae	A	HOSUT12/44	8	1	27	27	1.42105
SAvenae	A	HOSUT12/44	9	1	51	40	1.81818
SAvenae	A	HOSUT12/44	9	1	48	69	3.13636
SAvenae	A	HOSUT12/44	8	1	48	48	2.18182
SAvenae	A	HOSUT12/44	9	1	41	64	2.90909
SAvenae	A	HOSUT12/44	9	1	28	51	2.68421
SAvenae	A	Certo	11	0	53	47	2.13636
SAvenae	A	Certo	10	1	35	29	1.31818
SAvenae	A	Certo	9	1	49	32	1.45455
SAvenae	A	Certo	9	1	41	32	1.45455
SAvenae	A	Certo	12	0	53	37	1.68182
SAvenae	A	Certo	11	1	48	42	1.90909
SAvenae	A	Certo	10	1	45	37	1.68182
SAvenae	A	Certo	11	1	33	31	1.40909
SAvenae	A	Certo	12	1	41	32	1.45455
SAvenae	A	Certo	9	1	49	42	1.90909
SAvenae	A	Hanswin	10	1	36	25	1.13636
SAvenae	A	Hanswin	12	1	42	32	1.45455
SAvenae	A	Hanswin	9	1	25	20	1.25
SAvenae	A	Hanswin	10	1	37	36	1.63636
SAvenae	A	Hanswin	10	1	44	31	1.40909
SAvenae	A	Hanswin	8	1	39	17	0.772727
SAvenae	A	Hanswin	10	1	43	44	2
SAvenae	A	Hanswin	10	1	40	53	2.40909
SAvenae	A	Hanswin	9	1	47	46	2.09091
SAvenae	A	Hanswin	9	1	41	38	1.72727
SAvenae	A	Sailor	9	1	52	57	2.59091
SAvenae	A	Sailor	12	0	53	41	1.86364
SAvenae	A	Sailor	11	1	41	55	2.5
SAvenae	A	Sailor	12	1	43	65	2.95455
SAvenae	A	Sailor	10	1	51	38	1.72727
SAvenae	A	Sailor	9	0	53	45	2.04545
SAvenae	A	Sailor	9	1	47	51	2.31818
SAvenae	A	Sailor	10	1	47	39	1.77273
SAvenae	A	Sailor	10	1	43	39	1.77273
SAvenae	A	Sailor	10	1	51	39	1.77273
SAvenae	A	HOSUT24/31	12	1	42	22	1
SAvenae	A	HOSUT24/31	12	1	50	43	1.95455
SAvenae	A	HOSUT24/31	13	1	43	28	1.27273
SAvenae	A	HOSUT24/31	13	0	53	41	1.86364
SAvenae	A	HOSUT24/31	10	1	42	35	1.59091
SAvenae	A	HOSUT24/31	11	1	51	31	1.40909
SAvenae	A	HOSUT24/31	10	1	38	46	2.09091
SAvenae	A	HOSUT24/31	9	1	38	38	1.72727
SAvenae	A	HOSUT24/31	11	1	33	34	1.54545
SAvenae	A	HOSUT24/31	12	1	15	3	1
SAvenae	A	CHNara	10	1	52	46	2.09091
SAvenae	A	CHNara	9	0	53	58	2.63636
SAvenae	A	CHNara	9	1	52	55	2.5
SAvenae	A	CHNara	11	0	52	54	2.45455
SAvenae	A	CHNara	10	1	47	51	2.31818
SAvenae	A	CHNara	9	1	46	76	3.45455
SAvenae	A	CHNara	9	1	10	1	1
SAvenae	A	CHNara	10	1	47	40	1.81818
SAvenae	A	CHNara	11	1	36	47	2.13636
SAvenae	A	CHNara	10	1	45	47	2.13636
SAvenae	A	HOSUT20/6	10	1	51	50	2.27273
SAvenae	A	HOSUT20/6	13	1	25	29	2.41667
SAvenae	A	HOSUT20/6	9	1	49	51	2.31818
SAvenae	A	HOSUT20/6	10	1	48	57	2.59091
SAvenae	A	HOSUT20/6	9	0	53	46	2.09091
SAvenae	A	HOSUT20/6	11	1	49	36	1.63636
SAvenae	A	HOSUT20/6	10	1	49	49	2.22727
SAvenae	A	HOSUT20/6	10	1	50	32	1.45455
SAvenae	A	HOSUT20/6	9	0	53	38	1.72727
SAvenae	A	HOSUT20/6	10	1	38	34	1.54545
SAvenae	B	HOSUT12/44	12	0	36	51	2.31818
SAvenae	B	HOSUT12/44	11	0	36	55	2.5
SAvenae	B	HOSUT12/44	9	0	36	74	3.36364
SAvenae	B	HOSUT12/44	11	0	36	50	2.27273
SAvenae	B	HOSUT12/44	11	0	36	59	2.68182
SAvenae	B	HOSUT12/44	9	0	36	70	3.18182
SAvenae	B	HOSUT12/44	9	0	36	60	2.72727
SAvenae	B	HOSUT12/44	11	0	36	67	3.04545
SAvenae	B	HOSUT12/44	9	0	34	61	2.77273
SAvenae	B	HOSUT12/44	10	0	36	65	2.95455
SAvenae	B	Certo	9	0	36	42	1.90909
SAvenae	B	Certo	11	0	36	61	2.77273
SAvenae	B	Certo	12	0	36	63	2.86364
SAvenae	B	Certo	10	0	36	67	3.04545
SAvenae	B	Certo	11	0	36	41	1.86364
SAvenae	B	Certo	8	0	36	59	2.68182
SAvenae	B	Certo	9	0	36	47	2.13636
SAvenae	B	Certo	14	0	36	47	2.13636
SAvenae	B	Certo	10	0	36	45	2.04545
SAvenae	B	Certo	11	0	36	61	2.77273
SAvenae	B	Hanswin	11	0	36	53	2.40909
SAvenae	B	Hanswin	13	0	36	57	2.59091
SAvenae	B	Hanswin	12	0	36	48	2.18182
SAvenae	B	Hanswin	10	0	36	59	2.68182
SAvenae	B	Hanswin	12	0	36	46	2.09091
SAvenae	B	Hanswin	11	0	36	40	1.81818
SAvenae	B	Hanswin	10	0	36	57	2.59091
SAvenae	B	Hanswin	12	0	36	21	0.954545
SAvenae	B	Hanswin	14	0	36	35	1.59091
SAvenae	B	Hanswin	11	0	36	53	2.40909
SAvenae	B	Sailor	10	0	36	59	2.68182
SAvenae	B	Sailor	11	0	36	71	3.22727
SAvenae	B	Sailor	11	1	13	3	1.5
SAvenae	B	Sailor	13	0	36	49	2.22727
SAvenae	B	Sailor	11	0	36	36	1.63636
SAvenae	B	Sailor	9	0	36	59	2.68182
SAvenae	B	Sailor	9	0	36	64	2.90909
SAvenae	B	Sailor	10	0	36	45	2.04545
SAvenae	B	Sailor	11	0	36	50	2.27273
SAvenae	B	Sailor	12	0	36	44	2
SAvenae	B	HOSUT24/31	12	0	36	58	2.63636
SAvenae	B	HOSUT24/31	13	0	36	49	2.22727
SAvenae	B	HOSUT24/31	10	0	36	48	2.18182
SAvenae	B	HOSUT24/31	12	0	36	59	2.68182
SAvenae	B	HOSUT24/31	10	0	36	53	2.40909
SAvenae	B	HOSUT24/31	11	0	36	54	2.45455
SAvenae	B	HOSUT24/31	12	0	36	37	1.68182
SAvenae	B	HOSUT24/31	12	0	36	49	2.22727
SAvenae	B	HOSUT24/31	12	0	36	36	1.63636
SAvenae	B	HOSUT24/31	11	0	36	45	2.04545
SAvenae	B	CHNara	9	0	36	83	3.77273
SAvenae	B	CHNara	10	0	36	73	3.31818
SAvenae	B	CHNara	12	0	36	54	2.45455
SAvenae	B	CHNara	10	0	36	42	1.90909
SAvenae	B	CHNara	10	0	36	53	2.40909
SAvenae	B	CHNara	10	0	36	68	3.09091
SAvenae	B	CHNara	9	0	36	67	3.04545
SAvenae	B	CHNara	10	0	36	61	2.77273
SAvenae	B	CHNara	12	0	36	43	1.95455
SAvenae	B	CHNara	14	0	36	63	2.86364
SAvenae	B	HOSUT20/6	11	0	36	63	2.86364
SAvenae	B	HOSUT20/6	13	0	36	44	2
SAvenae	B	HOSUT20/6	10	0	36	59	2.68182
SAvenae	B	HOSUT20/6	12	0	36	50	2.27273
SAvenae	B	HOSUT20/6	15	0	36	35	1.66667
SAvenae	B	HOSUT20/6	10	0	36	80	3.63636
SAvenae	B	HOSUT20/6	11	0	36	50	2.27273
SAvenae	B	HOSUT20/6	11	0	36	46	2.09091
SAvenae	B	HOSUT20/6	11	0	36	57	2.59091
SAvenae	B	HOSUT20/6	13	0	36	53	2.40909
SAvenae	C	HOSUT12/44	12	0	36	40	1.81818
SAvenae	C	HOSUT12/44	11	0	36	54	2.45455
SAvenae	C	HOSUT12/44	10	0	36	49	2.22727
SAvenae	C	HOSUT12/44	10	0	36	42	1.90909
SAvenae	C	HOSUT12/44	8	0	36	72	3.27273
SAvenae	C	HOSUT12/44	10	0	36	62	2.81818
SAvenae	C	HOSUT12/44	8	0	36	59	2.68182
SAvenae	C	HOSUT12/44	11	0	36	52	2.36364
SAvenae	C	HOSUT12/44	9	0	36	41	1.86364
SAvenae	C	HOSUT12/44	10	0	36	49	2.22727
SAvenae	C	Certo	10	0	36	45	2.04545
SAvenae	C	Certo	13	0	36	41	1.86364
SAvenae	C	Certo	8	0	36	58	2.63636
SAvenae	C	Certo	10	0	36	53	2.40909
SAvenae	C	Certo	9	0	36	38	1.72727
SAvenae	C	Certo	8	0	36	48	2.18182
SAvenae	C	Certo	8	0	36	67	3.04545
SAvenae	C	Certo	12	0	36	40	1.81818
SAvenae	C	Certo	9	0	36	66	3
SAvenae	C	Certo	10	0	36	44	2
SAvenae	C	Hanswin	9	0	36	52	2.36364
SAvenae	C	Hanswin	11	0	36	45	2.04545
SAvenae	C	Hanswin	9	0	36	41	1.86364
SAvenae	C	Hanswin	9	0	36	43	1.95455
SAvenae	C	Hanswin	12	0	36	34	1.54545
SAvenae	C	Hanswin	8	0	36	42	1.90909
SAvenae	C	Hanswin	11	0	36	46	2.09091
SAvenae	C	Hanswin	9	0	36	63	2.86364
SAvenae	C	Hanswin	10	0	36	42	1.90909
SAvenae	C	Hanswin	9	0	36	44	2
SAvenae	C	Sailor	10	0	36	45	2.04545
SAvenae	C	Sailor	10	0	36	59	2.68182
SAvenae	C	Sailor	10	0	36	70	3.18182
SAvenae	C	Sailor	9	0	36	50	2.27273
SAvenae	C	Sailor	8	0	36	66	3
SAvenae	C	Sailor	10	0	36	49	2.22727
SAvenae	C	Sailor	9	0	36	48	2.18182
SAvenae	C	Sailor	8	0	36	52	2.36364
SAvenae	C	Sailor	12	0	36	38	1.72727
SAvenae	C	Sailor	10	0	36	57	2.59091
SAvenae	C	HOSUT24/31	12	0	36	44	2
SAvenae	C	HOSUT24/31	12	0	36	32	1.45455
SAvenae	C	HOSUT24/31	10	0	36	53	2.40909
SAvenae	C	HOSUT24/31	9	1	31	46	2.09091
SAvenae	C	HOSUT24/31	10	0	36	55	2.5
SAvenae	C	HOSUT24/31	10	0	36	52	2.36364
SAvenae	C	HOSUT24/31	10	0	36	51	2.31818
SAvenae	C	HOSUT24/31	12	0	36	44	2
SAvenae	C	HOSUT24/31	8	0	36	60	2.72727
SAvenae	C	HOSUT24/31	10	0	36	58	2.63636
SAvenae	C	CHNara	12	0	36	41	1.86364
SAvenae	C	CHNara	8	0	36	56	2.54545
SAvenae	C	CHNara	10	0	36	45	2.04545
SAvenae	C	CHNara	9	0	36	51	2.31818
SAvenae	C	CHNara	9	0	36	62	2.81818
SAvenae	C	CHNara	8	0	36	64	2.90909
SAvenae	C	CHNara	8	0	36	49	2.22727
SAvenae	C	CHNara	9	0	36	43	1.95455
SAvenae	C	CHNara	8	0	36	59	2.68182
SAvenae	C	CHNara	8	0	36	54	2.45455
SAvenae	C	HOSUT20/6	9	0	36	35	1.59091
SAvenae	C	HOSUT20/6	12	0	36	36	1.63636
SAvenae	C	HOSUT20/6	10	0	36	46	2.09091
SAvenae	C	HOSUT20/6	11	0	36	42	1.90909
SAvenae	C	HOSUT20/6	10	0	36	58	2.63636
SAvenae	C	HOSUT20/6	8	0	36	72	3.27273
SAvenae	C	HOSUT20/6	8	0	36	59	2.68182
SAvenae	C	HOSUT20/6	9	0	36	60	2.72727
SAvenae	C	HOSUT20/6	11	0	36	45	2.04545
SAvenae	C	HOSUT20/6	8	0	36	49	2.22727

## Sheet: HosutPopulation
Species	Trial	Days	Treatment	Person	#Individuals
SAvenae	A	21	CHNara	YY	464
SAvenae	A	21	CHNara	YY	484
SAvenae	A	21	CHNara	YY	1018
SAvenae	A	21	Hanswin	YY	338
SAvenae	A	21	Hanswin	YY	279
SAvenae	A	21	Hanswin	YY	377
SAvenae	A	21	Sailor	YY	385
SAvenae	A	21	Sailor	YY	344
SAvenae	A	21	Sailor	YY	526
SAvenae	A	21	Certo	YY	817
SAvenae	A	21	Certo	YY	746
SAvenae	A	21	Certo	YY	500
SAvenae	A	21	HOSUT20/6	YY	401
SAvenae	A	21	HOSUT20/6	YY	468
SAvenae	A	21	HOSUT20/6	YY	480
SAvenae	A	21	HOSUT12/44	YY	549
SAvenae	A	21	HOSUT12/44	YY	485
SAvenae	A	21	HOSUT12/44	YY	421
SAvenae	A	21	HOSUT24/31	YY	416
SAvenae	A	21	HOSUT24/31	YY	305
SAvenae	A	21	HOSUT24/31	YY	448
SAvenae	B	21	Hanswin	MM	1120
SAvenae	B	21	Hanswin	MM	1635
SAvenae	B	21	Hanswin	MM	665
SAvenae	B	21	CHNara	MM	1027
SAvenae	B	21	CHNara	MM	1411
SAvenae	B	21	CHNara	MM	1834
SAvenae	B	21	Sailor	MM	2020
SAvenae	B	21	Sailor	MM	1061
SAvenae	B	21	Sailor	MM	179
SAvenae	B	21	Certo	YY	1524
SAvenae	B	21	Certo	YY	936
SAvenae	B	21	Certo	YY	1024
SAvenae	B	21	HOSUT20/6	YY	1535
SAvenae	B	21	HOSUT20/6	YY	2172
SAvenae	B	21	HOSUT20/6	YY	1047
SAvenae	B	21	HOSUT12/44	YY	1669
SAvenae	B	21	HOSUT12/44	YY	2064
SAvenae	B	21	HOSUT12/44	YY	1575
SAvenae	B	21	HOSUT24/31	YY	1423
SAvenae	B	21	HOSUT24/31	YY	1080
SAvenae	B	21	HOSUT24/31	YY	980
SAvenae	C	21	Hanswin	YY	1202
SAvenae	C	21	Hanswin	YY	1101
SAvenae	C	21	Hanswin	YY	1039
SAvenae	C	21	CHNara	YY	1321
SAvenae	C	21	CHNara	YY	1342
SAvenae	C	21	CHNara	YY	1481
SAvenae	C	21	Sailor	YY	1174
SAvenae	C	21	Sailor	YY	1263
SAvenae	C	21	Sailor	YY	1369
SAvenae	C	21	Certo	YY	2422
SAvenae	C	21	Certo	YY	1573
SAvenae	C	21	Certo	SK	1910
SAvenae	C	21	HOSUT20/6	YY	2938
SAvenae	C	21	HOSUT20/6	YY	2554
SAvenae	C	21	HOSUT20/6	SK	2372
SAvenae	C	21	HOSUT12/44	YY	2083
SAvenae	C	21	HOSUT12/44	YY	2916
SAvenae	C	21	HOSUT12/44	SK	2405
SAvenae	C	21	HOSUT24/31	YY	2838
SAvenae	C	21	HOSUT24/31	YY	1704
SAvenae	C	21	HOSUT24/31	SK	1367
SAvenae	D	21	Hanswin	YY	1755
SAvenae	D	21	Hanswin	YY	1402
SAvenae	D	21	Hanswin	YY	1509
SAvenae	D	21	CHNara	YY	1653
SAvenae	D	21	CHNara	YY	1364
SAvenae	D	21	CHNara	YY	1535
SAvenae	D	21	Sailor	YY	990
SAvenae	D	21	Sailor	YY	1517
SAvenae	D	21	Sailor	YY	941
SAvenae	D	21	Certo	MM	1595
SAvenae	D	21	Certo	MM	1426
SAvenae	D	21	Certo	MM	1716
SAvenae	D	21	HOSUT20/6	MM	1762
SAvenae	D	21	HOSUT20/6	MM	1106
SAvenae	D	21	HOSUT20/6	MM	1501
SAvenae	D	21	HOSUT12/44	MM	1433
SAvenae	D	21	HOSUT12/44	MM	945
SAvenae	D	21	HOSUT12/44	MM	827
SAvenae	D	21	HOSUT24/31	MM	1862
SAvenae	D	21	HOSUT24/31	MM	1409
SAvenae	D	21	HOSUT24/31	MM	638
SAvenae	E	20	Hanswin	SK	629
SAvenae	E	20	Hanswin	SK	972
SAvenae	E	20	Hanswin	SK	1516
SAvenae	E	20	CHNara	SK	634
SAvenae	E	20	CHNara	SK	1034
SAvenae	E	20	CHNara	SK	775
SAvenae	E	20	Sailor	SK	1529
SAvenae	E	20	Sailor	SK	1197
SAvenae	E	20	Sailor	SK	581
SAvenae	F	21	Hanswin	MM	795
SAvenae	F	21	Hanswin	MM	1145
SAvenae	F	21	Hanswin	MM	928
SAvenae	F	21	CHNara	MM	1327
SAvenae	F	21	CHNara	MM	1123
SAvenae	F	21	CHNara	MM	1235
SAvenae	F	21	Sailor	MM	1884
SAvenae	F	21	Sailor	MM	1843
SAvenae	F	21	Sailor	MM	944
RPadi	A	21	Hanswin	YY	295
RPadi	A	21	Hanswin	YY	424
RPadi	A	21	Hanswin	YY	336
RPadi	A	21	CHNara	YY	336
RPadi	A	21	CHNara	YY	662
RPadi	A	21	CHNara	YY	591
RPadi	A	21	Sailor	YY	961
RPadi	A	21	Sailor	YY	657
RPadi	A	21	Sailor	YY	555
RPadi	A	21	Certo	YY	220
RPadi	A	21	Certo	YY	394
RPadi	A	21	Certo	YY	185
RPadi	A	21	HOSUT20/6	YY	125
RPadi	A	21	HOSUT20/6	YY	139
RPadi	A	21	HOSUT20/6	YY	82
RPadi	A	21	HOSUT12/44	YY	186
RPadi	A	21	HOSUT12/44	YY	146
RPadi	A	21	HOSUT12/44	YY	615
RPadi	A	21	HOSUT24/31	YY	326
RPadi	A	21	HOSUT24/31	YY	932
RPadi	A	21	HOSUT24/31	YY	699
RPadi	B	21	Hanswin	MM	1119
RPadi	B	21	Hanswin	MM	748
RPadi	B	21	Hanswin	MM	1451
RPadi	B	21	CHNara	MM	1857
RPadi	B	21	CHNara	MM	1714
RPadi	B	21	CHNara	MM	2061
RPadi	B	21	Sailor	MM	767
RPadi	B	21	Sailor	MM	667
RPadi	B	21	Sailor	MM	1530
RPadi	B	21	Certo	YY	1199
RPadi	B	21	Certo	YY	1635
RPadi	B	21	Certo	YY	1129
RPadi	B	21	HOSUT20/6	YY	1833
RPadi	B	21	HOSUT20/6	YY	1325
RPadi	B	21	HOSUT20/6	YY	2001
RPadi	B	21	HOSUT12/44	YY	2050
RPadi	B	21	HOSUT12/44	YY	2176
RPadi	B	21	HOSUT12/44	YY	1440
RPadi	B	21	HOSUT24/31	YY	1115
RPadi	B	21	HOSUT24/31	YY	1316
RPadi	B	21	HOSUT24/31	YY	1672
RPadi	C	21	Hanswin	YY	1187
RPadi	C	21	Hanswin	YY	1220
RPadi	C	21	Hanswin	YY	1088
RPadi	C	21	CHNara	YY	1195
RPadi	C	21	CHNara	YY	764
RPadi	C	21	CHNara	YY	987
RPadi	C	21	Sailor	YY	864
RPadi	C	21	Sailor	YY	931
RPadi	C	21	Sailor	YY	886
RPadi	C	22	Certo	MM	1586
RPadi	C	22	Certo	SK	2381
RPadi	C	22	Certo	SK	1714
RPadi	C	22	HOSUT20/6	SK	1490
RPadi	C	22	HOSUT20/6	SK	2593
RPadi	C	22	HOSUT20/6	MM	1732
RPadi	C	22	HOSUT12/44	SK	3309
RPadi	C	22	HOSUT12/44	MM	4284
RPadi	C	22	HOSUT12/44	SK	2373
RPadi	C	22	HOSUT24/31	MM	2628
RPadi	C	22	HOSUT24/31	SK	2524
RPadi	C	22	HOSUT24/31	SK	1436
RPadi	D	21	Hanswin	YY	1883
RPadi	D	21	Hanswin	YY	1484
RPadi	D	21	Hanswin	YY	1578
RPadi	D	21	CHNara	YY	2263
RPadi	D	21	CHNara	YY	2641
RPadi	D	21	CHNara	YY	2528
RPadi	D	21	Sailor	YY	2052
RPadi	D	21	Sailor	YY	1845
RPadi	D	21	Sailor	YY	2579
RPadi	D	21	Certo	MM	2125
RPadi	D	21	Certo	MM	1571
RPadi	D	21	Certo	MM	1312
RPadi	D	21	HOSUT20/6	MM	1086
RPadi	D	21	HOSUT20/6	MM	894
RPadi	D	21	HOSUT20/6	MM	2815
RPadi	D	21	HOSUT12/44	MM	1409
RPadi	D	21	HOSUT12/44	MM	4133
RPadi	D	21	HOSUT12/44	MM	671
RPadi	D	21	HOSUT24/31	MM	1430
RPadi	D	21	HOSUT24/31	MM	400
RPadi	D	21	HOSUT24/31	MM	895
RPadi	E	20	Hanswin	SK	831
RPadi	E	20	Hanswin	SK	1012
RPadi	E	20	Hanswin	SK	1837
RPadi	E	20	CHNara	SK	2386
RPadi	E	20	CHNara	SK	2808
RPadi	E	20	Sailor	SK	812
RPadi	E	20	Sailor	SK	1355
RPadi	E	20	Sailor	SK	1139
RPadi	F	21	Hanswin	MM	2519
RPadi	F	21	Hanswin	MM	853
RPadi	F	21	Hanswin	MM	1108
RPadi	F	21	CHNara	MM	2043
RPadi	F	21	CHNara	MM	1477
RPadi	F	21	CHNara	MM	2477
RPadi	F	21	Sailor	MM	1554
RPadi	F	21	Sailor	MM	1683
RPadi	F	21	Sailor	MM	507

## Sheet: HosutFieldSamplesSeparate
Year	Sample	Person	Treatment	AllAphids
2017	first	YY	Sailor	0.5
2017	first	CM	Hanswin	0
2017	first	MW	CHNara	0.375
2017	first	CM	Certo	0.416667
2017	first	YY	HOSUT20/6	0.958333
2017	first	MM	HOSUT12/44	0
2017	first	JR	HOSUT24/31	0
2017	first	YY	HOSUT24/31	0.34375
2017	first	MM	Certo	0.0625
2017	first	CM	Sailor	0.0625
2017	first	YY	HOSUT12/44	0.25
2017	first	JR	HOSUT20/6	0.291667
2017	first	MW	Hanswin	0.208333
2017	first	CM	CHNara	0.0416667
2017	first	YY	HOSUT12/44	0.375
2017	first	MM	Sailor	0.21875
2017	first	CM	HOSUT24/31	0.03125
2017	first	YY	CHNara	0.458333
2017	first	MM	Hanswin	0.0416667
2017	first	JR	Certo	0.0416667
2017	first	MW	HOSUT20/6	0.0416667
2017	first	YY	Certo	0.46875
2017	first	MM	CHNara	0
2017	first	CM	HOSUT20/6	0
2017	first	YY	Hanswin	0.458333
2017	first	MM	Sailor	0
2017	first	MW	HOSUT24/31	0
2017	first	CM	HOSUT12/44	0.0416667
2017	first	YY	HOSUT20/6	0.375
2017	first	MM	HOSUT24/31	0.0625
2017	first	CM	Certo	0
2017	first	YY	Sailor	0.375
2017	first	MM	CHNara	0.0833333
2017	first	JR	HOSUT12/44	0
2017	first	CM	Hanswin	0.0416667
2017	first	MM	HOSUT12/44	0.125
2017	first	CM	CHNara	0.138889
2017	first	YY	HOSUT24/31	0.708333
2017	first	MM	Certo	0
2017	first	JR	Hanswin	0
2017	first	MW	Sailor	0.0833333
2017	first	CM	HOSUT20/6	0
2017	first	YY	Hanswin	0.361111
2017	first	MM	HOSUT20/6	0.111111
2017	first	CM	HOSUT12/44	0.225
2017	first	MM	HOSUT24/31	0
2017	first	JR	CHNara	0.125
2017	first	MW	Certo	0.416667
2017	first	CM	Sailor	0.208333
2017	first	YY	CHNara	0.3
2017	first	MM	Hanswin	0.3
2017	first	YY	Certo	0.666667
2017	first	MM	HOSUT20/6	0.0416667
2017	first	JR	Sailor	0.208333
2017	first	MW	HOSUT12/44	0.125
2017	first	CM	HOSUT24/31	0.125
2017	second	MW	Sailor	1.29167
2017	second	MM	Hanswin	0.708333
2017	second	JR	CHNara	0.708333
2017	second	YY	Certo	0.375
2017	second	YY	HOSUT20/6	0.833333
2017	second	CM	HOSUT12/44	0.0833333
2017	second	MM	HOSUT24/31	0.708333
2017	second	MW	HOSUT24/31	0.416667
2017	second	CM	Certo	0.666667
2017	second	MM	Sailor	1.54167
2017	second	YY	HOSUT12/44	0.791667
2017	second	MM	HOSUT20/6	0.708333
2017	second	JR	Hanswin	1.25
2017	second	YY	CHNara	0.5
2017	second	MW	HOSUT12/44	0.25
2017	second	CM	Sailor	1.5
2017	second	MM	HOSUT24/31	0.625
2017	second	YY	CHNara	0.375
2017	second	CM	Hanswin	0.458333
2017	second	MM	Certo	0.541667
2017	second	JR	HOSUT20/6	0.0416667
2017	second	MW	Certo	0
2017	second	CM	CHNara	1.5
2017	second	MM	HOSUT20/6	0.666667
2017	second	YY	Hanswin	0.166667
2017	second	CM	Sailor	1.375
2017	second	JR	HOSUT24/31	0.541667
2017	second	YY	HOSUT12/44	0.375
2017	second	MW	HOSUT20/6	0.291667
2017	second	CM	HOSUT24/31	0.125
2017	second	MM	Certo	0.333333
2017	second	YY	Sailor	0.75
2017	second	CM	CHNara	0.25
2017	second	MM	HOSUT12/44	0.166667
2017	second	YY	Hanswin	0.291667
2017	second	CM	HOSUT12/44	0.833333
2017	second	MM	CHNara	1.58333
2017	second	YY	HOSUT24/31	0.541667
2017	second	CM	Certo	0.125
2017	second	MM	Hanswin	0.583333
2017	second	JR	Sailor	0.666667
2017	second	YY	HOSUT20/6	0.125
2017	second	MW	Hanswin	0.875
2017	second	CM	HOSUT20/6	0.0833333
2017	second	MM	HOSUT12/44	0.625
2017	second	CM	HOSUT24/31	0.75
2017	second	MM	CHNara	1
2017	second	JR	Certo	1.16667
2017	second	YY	Sailor	0.5
2017	second	MW	CHNara	0.958333
2017	second	CM	Hanswin	0.666667
2017	second	YY	Certo	0
2017	second	CM	HOSUT20/6	1
2017	second	MM	Sailor	0.375
2017	second	JR	HOSUT12/44	0.0833333
2017	second	YY	HOSUT24/31	0
2018	first	DS,MW	HOSUT20/6	0.916667
2018	first	DS,MW	CHNara	1.33333
2018	first	MW,MW	HOSUT24/31	0.75
2018	first	DS,MW	Certo	0.166667
2018	first	DS,MW	Sailor	2.20833
2018	first	DS,MW	Hanswin	0.0416667
2018	first	DS,MW	HOSUT12/44	0.458333
2018	first	MM,EK	Hanswin	1.25
2018	first	MM,EK	HOSUT24/31	1.41667
2018	first	MM,EK	HOSUT20/6	1.54167
2018	first	MM,EK	CHNara	0.708333
2018	first	MM,EK	HOSUT12/44	0.916667
2018	first	MM,EK	Certo	0.0833333
2018	first	MM,EK	Sailor	0.708333
2018	first	MM,EK	Sailor	0.375
2018	first	MM,EK	HOSUT24/31	0.333333
2018	first	MM,EK	Hanswin	0.958333
2018	first	MM,EK	HOSUT12/44	0.916667
2018	first	EK,MM	CHNara	1
2018	first	MM,EK	Certo	1.54167
2018	first	MM,EK	HOSUT20/6	0.333333
2018	first	DS,MW	HOSUT24/31	0.0416667
2018	first	MW,MW	Sailor	0.666667
2018	first	DS,MW	HOSUT12/44	0.0833333
2018	first	DS,MW	HOSUT20/6	0.416667
2018	first	DS,MW	CHNara	0.916667
2018	first	DS,MW	Certo	0.791667
2018	first	DS,MW	Hanswin	0.0416667
2018	first	DS,MW	Certo	0.291667
2018	first	MW,MW	HOSUT20/6	0.916667
2018	first	DS,MW	CHNara	1.54167
2018	first	DS,MW	HOSUT24/31	0.5
2018	first	DS,MW	Hanswin	0.625
2018	first	DS,MW	Sailor	1.04167
2018	first	DS,MW	HOSUT12/44	0.25
2018	first	MM,EK	Certo	0.958333
2018	first	MM,EK	Hanswin	0.333333
2018	first	MM,EK	HOSUT12/44	0.625
2018	first	MM,EK	HOSUT20/6	1.66667
2018	first	MM,EK	Sailor	0.666667
2018	first	MM,EK	HOSUT24/31	0.5
2018	first	MM,EK	CHNara	1.45833
2018	first	MM,DS,EK,MW	CHNara	3.91667
2018	first	MM,DS,EK,MW	Hanswin	0.791667
2018	first	MM,DS,EK,MW	HOSUT20/6	0.333333
2018	first	MM,DS,EK,MW	Certo	0.666667
2018	first	MM,DS,EK,MW	HOSUT12/44	0.5
2018	first	MM,DS,EK,MW	Sailor	1
2018	first	MM,DS,EK,MW	HOSUT24/31	1.04167
2018	second	MW,MW	HOSUT20/6	0.208333
2018	second	MW,MW	CHNara	0.0416667
2018	second	MW,MW	HOSUT24/31	0
2018	second	MW,MW	Certo	0.0416667
2018	second	MW,MW	Sailor	0.0833333
2018	second	MW,MW	Hanswin	0.125
2018	second	MW,MW	HOSUT12/44	0
2018	second	EK,EK	Hanswin	0.0416667
2018	second	EK,EK	HOSUT24/31	0.0416667
2018	second	EK,EK	HOSUT20/6	0.25
2018	second	EK,EK	CHNara	0.375
2018	second	EK,EK	HOSUT12/44	0.0416667
2018	second	EK,EK	Certo	0.291667
2018	second	EK,EK	Sailor	0.166667
2018	second	SK,SK	Sailor	1.58333
2018	second	SK,SK	HOSUT24/31	0.25
2018	second	SK,SK	Hanswin	0.541667
2018	second	SK,SK	HOSUT12/44	0.416667
2018	second	SK,SK	CHNara	0.625
2018	second	SK,SK	Certo	0.291667
2018	second	SK,SK	HOSUT20/6	0.0833333
2018	second	MW,MW	HOSUT24/31	0
2018	second	MW,MW	Sailor	0
2018	second	MW,MW	HOSUT12/44	0.0416667
2018	second	MW,MW	HOSUT20/6	0.0416667
2018	second	MW,MW	CHNara	0.416667
2018	second	MW,MW	Certo	0.5
2018	second	MW,MW	Hanswin	0.25
2018	second	MM,MM	Certo	0.208333
2018	second	MM,MM	HOSUT20/6	0.166667
2018	second	MM,MM	CHNara	0
2018	second	MM,MM	HOSUT24/31	0.166667
2018	second	MM,MM	Hanswin	0.0416667
2018	second	MM,MM	Sailor	0.541667
2018	second	MM,MM	HOSUT12/44	0
2018	second	DS,DS	Certo	0
2018	second	DS,DS	Hanswin	0.0416667
2018	second	DS,DS	HOSUT12/44	0.0416667
2018	second	DS,DS	HOSUT20/6	0
2018	second	DS,DS	Sailor	0.0833333
2018	second	DS,DS	HOSUT24/31	0
2018	second	DS,DS	CHNara	0.0416667
2018	second	SK,EK,SK,EK	CHNara	0.125
2018	second	SK,EK,SK,EK	Hanswin	0.25
2018	second	SK,EK,SK,EK	HOSUT20/6	0
2018	second	SK,EK,SK,EK	Certo	0.791667
2018	second	SK,EK,SK,EK	HOSUT12/44	0.208333
2018	second	SK,EK,SK,EK	Sailor	0.208333
2018	second	SK,EK,SK,EK	HOSUT24/31	0.0833333

## Sheet: HosutFieldSamplesPooled
Year	Treatment	Mdirhodum	Rpadi	Savenae	Others
2017	Sailor	0.7396	0.1094	0	0.0469
2017	Hanswin	0.2708	0.0625	0.0208	0
2017	CHNara	0.5	0.0417	0	0
2017	Certo	0.3333	0	0	0.0625
2017	HOSUT20/6	0.2917	0.5	0.1042	0
2017	HOSUT12/44	0.0417	0	0	0
2017	HOSUT24/31	0.125	0.2292	0	0
2017	HOSUT24/31	0.2865	0.0625	0	0.0313
2017	Certo	0.1823	0.1615	0	0.0208
2017	Sailor	0.7448	0.0417	0	0.0156
2017	HOSUT12/44	0.3542	0.1458	0.0208	0
2017	HOSUT20/6	0.3333	0.0417	0.125	0
2017	Hanswin	0.2708	0.0208	0.4375	0
2017	CHNara	0.2292	0.0417	0	0
2017	HOSUT12/44	0.1042	0.1771	0	0.0313
2017	Sailor	0.7396	0.1198	0	0
2017	HOSUT24/31	0.2865	0	0.0417	0
2017	CHNara	0.0833	0.2917	0.0417	0
2017	Hanswin	0.2292	0.0208	0	0
2017	Certo	0.2917	0	0	0
2017	HOSUT20/6	0.0208	0.0208	0	0
2017	Certo	0	0.2031	0.0313	0
2017	CHNara	0.7083	0.0208	0	0.0208
2017	HOSUT20/6	0.3125	0	0.0208	0
2017	Hanswin	0.1875	0.1042	0	0.0208
2017	Sailor	0.6875	0	0	0
2017	HOSUT24/31	0.0208	0	0.25	0
2017	HOSUT12/44	0.2083	0	0	0
2017	HOSUT20/6	0.0417	0.2135	0.0625	0.0156
2017	HOSUT24/31	0.0781	0.0156	0	0
2017	Certo	0.1458	0.0208	0	0
2017	Sailor	0.4167	0.1458	0	0
2017	CHNara	0.125	0.0208	0	0.0208
2017	HOSUT12/44	0.0625	0.0208	0	0
2017	Hanswin	0.0833	0.0208	0.0625	0
2017	HOSUT12/44	0.4271	0.0313	0	0.0208
2017	CHNara	0.8403	0.0208	0	0
2017	HOSUT24/31	0.2083	0.3958	0.0208	0
2017	Certo	0	0	0.0625	0
2017	Hanswin	0.2917	0	0	0
2017	Sailor	0.3542	0.0208	0	0
2017	HOSUT20/6	0.0625	0	0	0
2017	Hanswin	0.0208	0.0972	0.4444	0.0556
2017	HOSUT20/6	0.0764	0.0208	0	0
2017	HOSUT12/44	0.425	0	0	0
2017	HOSUT24/31	0.3125	0.0208	0	0.0417
2017	CHNara	0.4375	0.125	0	0
2017	Certo	0.5417	0	0.25	0
2017	Sailor	0.3333	0	0	0.0208
2017	CHNara	0.375	0.1	0.1417	0.0125
2017	Hanswin	0.3875	0.0333	0.0625	0
2017	Certo	0	0.3125	0.0208	0
2017	HOSUT20/6	0.5	0	0	0.0208
2017	Sailor	0.0833	0.1875	0	0.0208
2017	HOSUT12/44	0.1042	0	0	0
2017	HOSUT24/31	0.0625	0	0	0
2018	HOSUT20/6	0.4583	0	0.1042	0
2018	CHNara	0.6875	0	0	0
2018	HOSUT24/31	0.375	0	0	0
2018	Certo	0.0625	0.0208	0.0208	0
2018	Sailor	1.1458	0	0	0
2018	Hanswin	0.0833	0	0	0
2018	HOSUT12/44	0.1875	0	0.0417	0
2018	Hanswin	0.6458	0	0	0
2018	HOSUT24/31	0.7292	0	0	0
2018	HOSUT20/6	0.875	0.0208	0	0
2018	CHNara	0.5417	0	0	0
2018	HOSUT12/44	0.2917	0	0.1875	0
2018	Certo	0.1042	0.0208	0.0625	0
2018	Sailor	0.4375	0	0	0
2018	Sailor	0.9792	0	0	0
2018	HOSUT24/31	0.25	0	0.0417	0
2018	Hanswin	0.3125	0	0.4375	0
2018	HOSUT12/44	0.5	0	0.1667	0
2018	CHNara	0.7292	0	0.0833	0
2018	Certo	0.7708	0	0.1458	0
2018	HOSUT20/6	0.1667	0	0.0417	0
2018	HOSUT24/31	0.0208	0	0	0
2018	Sailor	0.3333	0	0	0
2018	HOSUT12/44	0.0625	0	0	0
2018	HOSUT20/6	0.2292	0	0	0
2018	CHNara	0.6667	0	0	0
2018	Certo	0.375	0.0208	0.25	0
2018	Hanswin	0.125	0	0.0208	0
2018	Certo	0.25	0	0	0
2018	HOSUT20/6	0.5208	0	0.0208	0
2018	CHNara	0.7708	0	0	0
2018	HOSUT24/31	0.3333	0	0	0
2018	Hanswin	0.3333	0	0	0
2018	Sailor	0.7917	0	0	0
2018	HOSUT12/44	0.125	0	0	0
2018	Certo	0.4792	0	0	0
2018	Hanswin	0.1875	0	0	0
2018	HOSUT12/44	0.3125	0.0208	0	0
2018	HOSUT20/6	0.8333	0	0	0
2018	Sailor	0.375	0	0	0
2018	HOSUT24/31	0.25	0	0	0
2018	CHNara	0.75	0	0	0
2018	CHNara	2	0	0.0208	0
2018	Hanswin	0.4792	0	0.0417	0
2018	HOSUT20/6	0.1667	0	0	0
2018	Certo	0.3125	0	0.4167	0
2018	HOSUT12/44	0.3333	0.0208	0	0
2018	Sailor	0.5417	0	0.0625	0
2018	HOSUT24/31	0.4375	0.125	0	0
